# Supplementary material for: BRAF activation by metabolic stress promotes glycolysis sensitizing NRASQ61-mutated melanomas to targeted therapy
Source: Nat Commun. 2022 Nov 19;13:7113. doi: 10.1038/s41467-022-34907-0 (PMC9675737; doi:10.1038/s41467-022-34907-0)
Supplement: Supplementary file 8 — Source Data [file 41467_2022_34907_MOESM8_ESM.zip]

Archive with 2 entries (2 files):
- source of data_25102022-R.xlsx
- __MACOSX/._source of data_25102022-R.xlsx
