# Supplementary material for: BRAF activation by metabolic stress promotes glycolysis sensitizing NRASQ61-mutated melanomas to targeted therapy
Source: Nat Commun. 2022 Nov 19;13:7113. doi: 10.1038/s41467-022-34907-0 (PMC9675737; doi:10.1038/s41467-022-34907-0)
Supplement: Supplementary file 8 — Source Data [file 41467_2022_34907_MOESM8_ESM.zip › source of data_25102022-R.xlsx]

## Sheet: Fig. 1a
																			UAC903									SKMel147
																			Time	0	30'	1h	2h	3h	4h			Time	0	30'	1h	2h	3h	4h
																			Measurements (Flod Induction)	1	0.967996	0.975343	1.02044	0.909827	1.18633			Measurements (Flod Induction)	1.04193	6.20551	6.44556	7.16418	9.18327	8.30003
																				1	0.97544	1.043	1.1754	0.876543	0.987				0.996345	6.76554	7.86235	7.75373	8.72355	9.532
																				1	0.95673	0.97864	0.987654	1.021	1.02				1.02535	8.8764	8.97664	6.73523	8.73754	8.08746
																			SKMel28									MMLN9
																			Time	0	30'	1h	2h	3h	4h			Time	0	30'	1h	2h	3h	4h
																			Measurements (Flod Induction)	1	0.862007	0.935415	0.90637	0.869668	0.820616			Measurements (Flod Induction)	1	8.46243	8.29243	6.82968	8.44476	11.9983
																				0.99	0.963284	0.987	0.8764	0.87654	0.879746				0.9999	7.78891	8.02346	7.68906	9.02464	8.75623
																				1	0.825343	0.876654	0.99876	0.89043	0.854343				1	8.03224	7.32146	7.85485	8.24356	9.67524
																			SKMel103									MMLN10
																			Time	0	30'	1h	2h	3h	4h			Time	0	30'	1h	2h	3h	4h
																			Measurements (Flod Induction)	1.04193	6.20551	6.44556	7.16418	9.18327	8.30003			Measurements (Flod Induction)	1	2.85557	3.46487	2.63955	3.19138	5.72256
																				0.996345	6.76554	7.86235	7.75373	8.72355	9.532				1.011	3.4525	3.78887	3.02347	3.52395	4.78346
																				1.02535	8.8764	8.97664	6.73523	8.73754	8.08746				1	3.08456	2.89723	2.49872	3.1598	5.97341

## Sheet: Fig, 1c
	Control					GS
	SKMel103	SKMel147	MMLN9	SKMel28	UACC903	SKMel103	SKMel147	MMLN9	SKmel28	UACC903
Sorafenib	2	37	22.2	56	86	100	100	100	91.7664	100
Regorafenib	86	96	86	79.6	87	100	100	100	90.231	100
Sunitinib	0	50	5	45	66	35.9843	89.9573	57.0929	8.01444	67.2571
Axitinib	0	18.8	0	12.3	27	0	14.8349	6.47721	0	14.7506
Lenvatinib	0	0	0	0	28	0	0	19.3069	0	17.1674
Salirasib	0	0	10	0	54	100	100	100	77.7403	100
Tifiparnib	0	0	17	0	37	0	8.73596	32.4585	0	0
Vemurafenib	0	0	0	78	84.4	8.86718	0	37.8729	10.3055	59.8531
Dabrafenib	0	34.4	56	82	99.1	3.28641	0	38.6703	0	71.6532
CCT196969	74	95.7	100	30.3	61	24.0428	74.4196	93.3105	29.9463	69.3985
Trametinib	80	100	100	64	92.9	94.9252	100	84.4233	60.6	94.6853
U0126	79	100	100	71	90.9	97	100	75.9329	57.4	91.5649

## Sheet: Fig. 2a
SKMel-103				Arbitrary Units
	NRAS-GTP	Pan RAS-GTP	RAS T.L.	NRAS-GTP	Pan RAS-GTP
Control	121500	154081	46177.6	2.63116	3.3367
15'	217760	200960	45696	4.76541	4.39777
30'	567481	580980	49441.6	11.4778	11.7508
SKMel 147				Arbitrary Units
	NRAS-GTP	Pan RAS-GTP	RAS T.L.	NRAS-GTP	Pan RAS-GTP
Control	25178.5	150099	44906	0.560692	3.34251
15'	15238.5	144584	44622.7	0.341497	3.24015
30'	180950	149841	42324.1	4.27535	3.54032

## Sheet: Fig. 2c
						Fold Change
	pBRAF S445	NRAS	BRAF	p-BRAF S445/BRAF	NRAS/BRAF	FC p-BRAF S445/BRAF	NRAS/BRAF
Control	4782.6	2852.06	8348.18	0.572891	0.341639	1	1
15'	7816.5	9585.08	10848.2	0.720534	0.883564	1.25772	2.58625
30'	10465.2	10086.2	8372.25	1.24999	1.20472	2.18189	3.52629
								Fold Change
	p-CRAF S259	p-CRAF S259/296/301	CRAF	NRAS	p-CRAFS259)/CRAF	p-CRAF S259/296/301/CRAF	NRAS/CRAF	p-CRAFS259)/CRAF	p-CRAF S259/296/301/CRAF	NRAS/CRAF
Control	5334.82	7779.89	9301.77	9765.84	0.573527	0.836388	1.04989	1	1	1
15'	11238.2	13160.7	8822.25	7928.91	1.27385	1.49176	0.89874	2.22107	1.78357	0.856032
30'	11311.4	9675.96	8085.55	7426.96	1.39896	1.1967	0.918548	2.43922	1.43079	0.874899

## Sheet: Fig. 2d
CRAF Kiinase
	Control	G.S.
Measurements (Arb. Units)	3.53985	1.02135
	2.29009	0.516507
	1.93273	0.122394
BRAF Kiinase
	Control	G.S.
Measurements (Arb. Units)	0.124358	1.06921
	0.309272	1.4145
	0.629158	1.58301

## Sheet: Fig. 2e
						Fold Induction
SKMel103	Ser 445	BRAF	GAPDH	BRAF/GAPDH	Ser445/ (BRAF/GAPDH)	Ser445/ (BRAF/GAPDH)
Control	2298113	3975770	6208820	0.640342	3.58888e+06	1
Sor	2344234	3515820	5845163	0.601492	3.89736e+06	1.08595
G.S.	5915355	6747355	7209991	0.935834	6.32094e+06	1.76126
G.S.+Sor	413213	1825042	8695406	0.209886	1.96875e+06	0.54857
G.S +2h Glu	2460284	6473891	8867113	0.730101	3.36978e+06	0.938951
G.S +2h Glu+Sor	2455577	7201820	8876113	0.811371	3.02645e+06	0.843286
						Fold Induction
SKMel147	Ser 445	BRAF	GAPDH	BRAF/GAPDH	Ser445/ (BRAF/GAPDH)	Ser445/ (BRAF/GAPDH)
Control	2978941	4084062	6672305	0.612092	4.86682e+06	1
Sor	4606234	4820527	4637749	1.03941	4.43158e+06	0.91057
G.S.	7532062	6361820	5828577	1.09149	6.90073e+06	1.41791
G.S.+Sor	2222627	3317284	6008991	0.552053	4.02611e+06	0.827256
G.S +2h Glu	3756820	4642477	6064820	0.765476	4.90782e+06	1.00842
G.S +2h Glu+Sor	1580991	7361184	8310941	0.885722	1.78497e+06	0.366764
						Fold Induction
SKMel28	Ser 445	BRAF	GAPDH	BRAF/GAPDH	Ser445/ (BRAF/GAPDH)	Ser445/ (BRAF/GAPDH)
Control	5663648	5392012	7157698	0.753316	7.51828e+06	1
Sor	6209355	5171163	7886355	0.65571	9.46966e+06	1.25955
G.S.	8287770	5776113	7160820	0.806627	1.02746e+07	1.36661
G.S.+Sor	1088627	6833234	9196770	0.743004	1.46517e+06	0.194881
G.S +2h Glu	7707719	6267406	7573355	0.82756	9.31379e+06	1.23882
G.S +2h Glu+Sor	2532820	5437477	7033941	0.773034	3.27647e+06	0.4358
						Fold Induction
UACC903	Ser 445	BRAF	GAPDH	BRAF/GAPDH	Ser445/ (BRAF/GAPDH)	Ser445/ (BRAF/GAPDH)
Control	8170941	4292012	8717991	0.492317	1.65969e+07	1
Sor	5739113	4517163	7892284	0.572352	1.00272e+07	0.604163
G.S.	7628062	4276113	6615870	0.646342	1.18019e+07	0.71109
G.S.+Sor	1498192	5633234	9115527	0.617982	2.42433e+06	0.146071
G.S +2h Glu	8179477	5167406	9871113	0.523488	1.5625e+07	0.941438
G.S +2h Glu+Sor	4640941	4437477	8705527	0.509731	9.10469e+06	0.548577

## Sheet: Fig. 2f
siCRAF							Fold Induction
		pERK1/2	ERK1/2	GAPDH	ERK1/2/GAPDH	p-ERK1/2/(ERK/GAPDH)	p-ERK1/2/(ERK/GAPDH)
	Scrb	4124284	9900163	5165406	1.91663	2.15184e+06	1
	siCRAF#1	3936335	9116042	4967870	1.835	2.14514e+06	0.996885
	siCRAF#2	4247213	9050627	4020163	2.25131	1.88655e+06	0.876715
G.S.	Scrb	10472870	9923698	6661820	1.48964	7.03048e+06	3.26719
	siCRAF#1	11583042	9832406	7244941	1.35714	8.53489e+06	3.96631
	siCRAF#2	12940698	9945749	7670770	1.29658	9.98066e+06	4.63819
siBRAF							Fold Induction
		pERK1/2	ERK1/2	GAPDH	ERK1/2/GAPDH	p-ERK1/2/(ERK/GAPDH)	p-ERK1/2/(ERK/GAPDH)
	Scrb	3053991	9156163	9590678	0.954694	3.19892e+06	1
	siBRAF#1	1632870	10269941	10144335	1.01238	1.6129e+06	0.504201
	siBRAF#2	2721113	9355698	11021799	0.848836	3.2057e+06	1.00212
G.S.	Scrb	10753770	9076941	12378506	0.733282	1.46652e+07	4.58444
	siBRAF#1	7025991	9298870	12543263	0.741344	9.47737e+06	2.96268
	siBRAF#2	6452234	9777234	13833941	0.706757	9.12935e+06	2.85389

## Sheet: Fig. 2g
siBRAF/siCRAF							Fold Induction
		pERK1/2	ERK1/2	GAPDH	ERK1/2/GAPDH	p-ERK1/2/(ERK/GAPDH)	p-ERK1/2/(ERK/GAPDH)
	Scrb	10248.6	10099.5	10546.3	0.957634	10702	0.999998
Control	siCRAF#1/siBRAF#1	3903.77	8707.11	11517.2	0.756011	5163.64	0.482492
	siCRAF#2/siBRAF#2	7234.2	9998.94	11188.6	0.893672	8094.91	0.756391
	Scrb	51088.6	9631.41	11512.4	0.836611	61066.2	5.70604
G.S.	siCRAF#1/siBRAF#1	25778.7	10060.8	11418.4	0.881111	29257	2.73379
	siBRAF#1/siBRAF#2	25455.9	12312.9	10357.3	1.18882	21412.8	2.00082

## Sheet: Fig. 3a
	NRAS Mutated
Time (min)	SKMEL103					SKMEL147					MMLN9			MMLN10
0	100	100	100	100	100	100	100	100	100	100	100	100	100	100	100	100
10	97.668	98.675	96.703	100.729	98.594	99.498	98.553	99.561	98.256	99.287	105.685	98.16	96.645	98.727	103.24	95.818
20	99.352	99.278	97.606	97.809	96.759	97.546	99.114	96.185	98.499	96.09	106.384	99.668	100.688	98.329	103.295	97.735
30	97.609	97.07	96.261	97.388	96.67	95.684	98.707	95.06	97.133	95.17	103.654	97.771	100.966	97.895	104.962	96.794
40	29.778	31.043	27.886	24.273	27.156	69.979	72.641	63.383	62.96	67.545	74.389	65.435	69.25	63.463	74.861	71.407
50	26.693	28.864	29.59	22.584	27.933	68.258	70.544	63.046	67.893	65.807	73.041	64.72	69.205	63.572	73.027	69.062
60	31.867	31.369	31.495	24.72	29.991	66.957	69.412	61.334	64.135	64.106	71.505	64.08	68.528	62.383	71.834	69.719
70	33.191	31.788	31.927	25.265	30.096	65.856	68.757	61.047	64.378	63.675	73.369	64.435	70.16	63.605	73.746	64.166
80	120.625	124.263	131.519	113.893	124.289	108.593	101.302	97.939	102.552	94.082	99.941	99.557	101.662	94.016	106.556	100.881
90	114.341	118.391	116.748	105.097	112.101	104.49	96.775	96.171	95.166	93.29	97.151	95.297	98.528	92.07	105.373	103.388
100	103.963	111.013	108.605	97.754	103.233	102.138	93.633	92.654	93.922	90.865	95.229	92.955	95.342	89.603	101.418	99.827
110	98.604	105.129	98.876	89.01	95.374	98.978	90.22	89.335	88.869	88.007	91.891	89.622	92.47	86.418	97.059	95.133
120	12.939	18.234	13.317	6.801	18.668	60.17	57.463	53.496	55.726	59.123	55.074	46.217	49.488	48.781	53.166	54.45
130	11.184	18.247	13.608	7.029	16.81	58.174	56.649	51.121	54.432	58.463	52.297	44.927	48.342	46.733	53.13	50.829
140	8.714	17.078	13.651	5.417	13.602	56.492	54.06	51.738	54.208	55.996	52.726	43.099	49.124	45.231	51.357	50.063
150	7.619	10.97	11.122	4.734	12.922	55.611	54.975	50.815	53.807	55.596	50.24	42.722	47.369	44.781	50.505	49.066
	BRAF Mutated
Time (min)	SKMEL28					UACC903				A375				G361
0	100	100	100	100	100	100	100	100	100	100	100	100	100	100	100	100	100
10	101.51	100.545	99.068	97.607	104.16	105.729	68.128	100.386	99.117	111.287	105.889	107.497	102.344	102.393	101.797	104.84	104.408
20	103.961	94.082	98.666	98.589	108.077	103.268	72.861	103.071	93.661	112.292	105.78	109.42	103.201	102.685	102.721	107.278	103.589
30	105.26	96.33	98.653	98.639	109.656	104.231	88.169	102.625	93.423	114.929	106.165	110.131	104.285	103.206	103.428	106.946	105.169
40	33.953	34.574	32.602	36.205	40.693	58.772	20.325	51.588	50.493	35.641	35.106	31.653	29.599	27.921	32.601	34.667	29.644
50	40.705	42.043	36.564	41.304	47.481	58.939	32.038	50.889	45.923	36.209	36.312	33.614	31.667	33.112	35.074	38.235	34.251
60	46.838	48.272	41.624	46.585	53.157	58.565	32.557	50.86	49.455	39.591	40.16	37.636	35.211	44.597	45.306	50.266	46.247
70	54.084	53.182	48.463	51.666	58.032	57.935	31.53	50.232	46.342	43.887	47.537	42.446	39.625	56.692	59.54	61.877	59.173
80	128.879	148.541	108.094	123.747	165.032	102.036	168.389	106.377	104.017	152.036	161.305	168.642	149.186	150.681	139.275	156.348	154.446
90	135.887	146.341	112.366	127.604	166.239	100.209	161.699	102.361	109.051	145.499	147.724	148.591	137.359	149.989	141.818	156.257	156.787
100	138.077	147.172	111.859	126.239	165.38	96.621	153.899	97.661	97.794	144.435	150.395	142.869	133.091	149.525	142.849	157.603	157.296
110	137.426	142.088	110.71	123.314	153.743	96.555	150.125	97.069	104.214	142.286	143.234	138.647	126.035	146.873	140.686	156.916	156.484
120	52.88	36.619	24.765	30.098	53.034	43.966	38.141	36.494	28.604	39.675	37.437	33.544	31.073	43	40.06	60.349	47.936
130	30.413	29.554	23.054	27.848	33.958	42.376	36.516	35.316	28.197	31.409	31.854	27.951	26.319	34.927	33.389	47.115	36.97
140	25.918	27.346	20.186	25.516	31.654	44.179	38.081	34.883	26.292	27.042	27.257	24.917	22.466	29.452	29.247	40.086	30.688
150	24.345	23.649	19.586	24.547	26.776	44.835	37.361	33.924	26.871	25.091	27.562	22.196	21.034	25.773	27.983	35.181	27.326

## Sheet: Fig. 3b
			NRAS Mutated																BRAF Mutated
			SKMEL103					SKMEL147					MMLN9			MMLN10			SKMEL28					UACC903				A375				G361
Mitochondrial proton leak			22.9686	17.7835	20.246	19.5716	16.129	25.098	33.5681	22.6143	23.4489	19.9402	39.9584	37.377	40.5273	32.2581	41.8549	37.6682	14.9959	22.2084	23.1331	23.5849	19.5057	24.7059	-18.3369	23.7354	29.8216	10.1961	11.9531	11.5615	11.4032	10.5963	15.126	0.965909	9.74576
Mitochondrial max respiration			112.026	119.33	119.3	102.726	113.061	113.177	91.784	91.9808	92.427	84.8455	84.7034	91.7213	94.8242	84.3941	99.5244	104.821	146.781	170.72	115.097	137.01	182.524	92.549	269.296	99.0661	110.535	146.214	162.923	153.887	143.966	168.605	156.513	188.068	178.496
ATP-linked respiration			77.0314	82.2165	79.754	80.4284	83.871	74.902	66.4319	77.3857	76.5511	80.0598	60.0416	62.623	59.4727	67.7419	58.1451	62.3318	85.0041	77.7916	76.8669	76.4151	80.4943	75.2941	118.337	76.2646	70.1784	89.8039	88.0469	88.4385	88.5968	89.4036	84.8739	99.0341	90.2542

[truncated: 54 more sheets: Fig.3c, Fig. 3d, Fig. 3e, Fig. 3f, Fig. 3h, Fig. 4c, Fig. 4d, Fig. 4e, Fig 5b, Fig. 5d, Fig. 5e, Fig. 6a, Fig. 6b, Fig. 6c, Fig.6d, Fig. 6e, Fig. 6f, Fig. 6h, Fig. 6i, Fig. 7b …]
